# Supplementary material for: When a Pandemic Strikes: Resilience of Swedish Academics in the Face of Coronavirus
Source: Int J Environ Res Public Health. 2022 Oct 16;19(20):13346. doi: 10.3390/ijerph192013346 (PMC9602465; doi:10.3390/ijerph192013346)
Supplement: Supplementary file 1 [file ijerph-19-13346-s001.zip]

Archive with 1 entries (1 files):
- ijerph-1924094-supplementary.pdf
